# Supplementary material for: Dynamic Nomogram for Predicting Long-Term Survival in Terms of Preoperative and Postoperative Radiotherapy Benefits for Advanced Gastric Cancer
Source: Int J Environ Res Public Health. 2023 Feb 3;20(3):2747. doi: 10.3390/ijerph20032747 (PMC9915292; doi:10.3390/ijerph20032747)
Supplement: Supplementary file 1 [file ijerph-20-02747-s001.zip]

Archive with 1 entries (1 files):
- ijerph-2122011-supplementary.pdf
